# Supplementary material for: Cerebroprotective effects of Moringa oleifera derivatives extracts against MCAO ischemic stroke: A systematic review and meta-analysis
Source: Heliyon. 2023 May 29;9(6):e16622. doi: 10.1016/j.heliyon.2023.e16622 (PMC10248124; doi:10.1016/j.heliyon.2023.e16622)
Supplement: Supplementary material B [file mmc2.xlsx]

## Sheet: Sheet1
		Infarct volume cerebrum (mm^3)	STD	N	MDA in cortex	STD	N	SOD in cortex	STD	N	GSH-Px in cortex	STD	N	Catalase in cortex	STD	N	Neurological scores	STD	N	Oedema degree (%)	STD	N
Kirisattayakul et al 2013	Vehicle + MCAO (postivie control)	189.9 (mm^3)	14.42	5	0.24 mmol/mgprotein	0.02	5	0.54 units/mgprotein	0.05	5	0.3 units/mgprotein	0.16	5	0.26 units/mgprotein	0.02	5	3.33	0.33	5	/	/	/
	MO 100mg/kg +MCAO	155.38 (mm^3)	28.85	5	0.19 mmol/mgprotein	0.01	5	0.75 units/mgprotein	0.05	5	0.67 units/mgprotein	0.1	5	0.33 units/mgprotein	0.08	5	3.83	0.4	5	/	/	/
	MO 200mg/kg + MCAO	173.08 (mm^3)	21.63	5	0.123 mmol/mgprotein	0.02	5	0.78 units/mgprotein	0.05	5	0.55 units/mgprotein	0.04	5	0.19 units/mgprotein	0.02	5	4.17	0.31	5	/	/	/
	MO 400 mg/kg + MCAO	132.21 (mm^3)	12.02	5	0.17 mmol/mgprotein	0.02	5	0.81 units/mgprotein	0.05	5	0.66 units/mgprotein	0.02	5	0.22 units/mgprotein	0.01	5	3.83	0.4	5	/	/	/
Zeng 2019	Vehicle + MCAO (postivie control)	128.89	39.22	7	/	/	/	/	/	/	/	/	/	/	/	/	2.21	0.18	7	18.21	1.96	7
	MO 125mg/kg +MCAO	122.22	58.52	7	/	/	/	/	/	/	/	/	/	/	/	/	1.99 @24hr	0.26	7	8.72	1.96	7
	MO 250mg/kg +MCAO	71.11	43.14	7	/	/	/	/	/	/	/	/	/	/	/	/	1.5 @24hr	0.12	7	9.49	1.76	7
	MO 500mg/kg +MCAO	68.89	31.37	7	/	/	/	/	/	/	/	/	/	/	/	/	1.45 @24hr	0.15	7	8.72	1.57	7
Khoshnar 2019	Vehicle + MCAO (postivie control)	107.14	7.5	5	0.16	1.72	5	19.8	4.74	5	19.31	0.02	5	0.3	0.003	5	18.8 @24hr	0.94	5	79.03	6.25	5
	alpha pinene-25	97.62	3.75	5	/	/	/	/	/	/	/	/	/	/	/	/	12.4 @24hr	1.25	5	70.97	7.5	5
	alpha pinene-50	50	3.75	5	/	/	/	/	/	/	/	/	/	/	/	/	6.4 @24hr	1.25	5	59.68	2.5	5
	alpha pinene-100	42.86	3.75	5	0.1	2.07	5	31.68	1.72	5	38.61	0.03	5	0.73	0.003	5	6 @24hr	1.25	5	51.61	7.5	5
